# Supplementary material for: All Happy Emotions Are Alike but Every Unhappy Emotion Is Unhappy in Its Own Way: A Network Perspective to Academic Emotions
Source: Front Psychol. 2020 Apr 30;11:742. doi: 10.3389/fpsyg.2020.00742 (PMC7203500; doi:10.3389/fpsyg.2020.00742)
Supplement: Supplementary file 1 [file Data_Sheet_1.csv]

Supplementary Data Sheet 1. Questionnaire data used in the present study.
e1	e2	e3	e4	e5	e6	e7	e8	e9	e10	e11	e12	e13	e14	e15	e16	e17	e18	e19	e20	e21	e22	e23	e24	e25
3	4	4	4	2	2	4	2	1	4	2	2	2	1	3	4	1	3	2	3	3	3	1	4	3
4	4	4	4	1	4	4	4	4	2	4	3	4	3	4	4	4	2	3	4	3	2	4	3	4
2	3	3	4	4	1	4	4	1	2	1	2	2	2	3	3	2	4	2	2	1	1	1	4	3
3	3	2	2	2	3	3	2	2	2	1	2	1	1	3	3	4	2	4	1	1	1	2	4	3
2	3	3	3	3	2	3	3	2	2	1	1	1	1	3	3	3	3	2	1	1	1	1	3	3
4	2	2	2	1	2	3	2	2	2	3	4	2	2	4	3	2	2	2	2	2	1	2	5	3
4	4	3	2	2	1	3	1	1	2	1	2	1	1	4	4	4	2	4	1	2	3	1	5	3
3	4	3	2	2	1	3	2	1	3	2	2	2	1	4	4	3	2	4	1	1	2	1	3	3
4	4	4	2	3	2	5	1	1	1	3	-999	2	1	4	4	3	2	1	1	2	1	1	5	3
3	4	3	1	3	1	4	2	1	2	1	2	1	1	4	4	3	3	4	1	4	2	1	4	3
3	3	3	2	3	2	4	3	2	3	2	3	2	1	3	3	3	3	2	2	2	1	2	4	3
5	5	5	2	1	1	4	2	1	1	1	1	1	1	5	5	5	2	4	1	2	1	1	3	5
1	3	2	2	2	2	4	2	2	2	2	2	2	2	3	4	4	3	2	2	3	2	1	3	2
3	3	3	2	2	3	4	2	1	2	1	2	1	1	3	3	2	2	3	1	3	1	1	4	3
3	4	4	2	2	1	4	4	2	4	1	5	2	1	5	4	4	3	5	3	1	2	1	5	2
3	3	3	3	2	2	3	3	2	2	2	2	2	1	3	3	3	3	1	1	1	1	1	4	3
4	3	3	2	2	1	4	1	2	3	1	4	1	1	5	4	2	3	5	2	4	3	1	4	3
4	4	4	5	2	4	-999	2	3	4	4	4	4	3	4	2	2	1	5	2	4	2	1	3	2
3	3	3	3	3	4	3	2	1	1	3	1	3	1	3	4	2	4	1	1	1	1	1	4	3
3	4	3	2	2	2	4	2	2	3	2	2	1	1	3	4	3	2	2	1	1	1	1	4	3
4	4	4	5	3	2	4	2	1	2	3	2	2	2	3	3	4	3	5	4	1	4	1	5	1
3	4	2	3	2	2	3	2	2	3	2	2	2	2	4	4	3	4	3	2	4	2	1	4	3
3	4	4	2	2	2	4	2	2	2	1	2	1	1	4	4	4	1	3	3	3	1	1	4	4
3	4	3	2	2	2	2	2	2	3	2	2	2	2	3	3	3	2	4	2	1	2	1	3	2
4	4	3	4	2	1	2	2	1	2	2	2	1	1	4	5	5	2	3	3	3	1	1	5	2
2	4	3	5	5	5	4	2	1	5	5	1	1	1	3	5	5	2	5	2	2	2	2	5	5
3	4	3	3	3	3	4	3	1	4	2	2	1	1	3	3	4	2	3	1	1	3	1	2	3
4	3	2	1	2	2	4	2	1	2	2	2	2	2	4	3	4	2	3	2	2	2	1	2	3
4	4	4	3	3	2	5	2	2	1	2	2	2	2	4	4	5	3	1	2	2	2	1	4	4
3	4	3	2	2	2	3	2	1	2	2	1	2	1	4	4	4	2	3	2	1	1	1	5	4
4	4	4	4	2	3	3	2	2	1	3	3	2	3	3	3	3	2	4	1	1	2	1	3	3
3	4	4	2	3	2	4	3	2	2	2	2	2	1	3	4	3	3	3	2	3	3	2	4	4
3	4	3	2	1	4	4	1	1	1	1	1	1	1	4	4	4	1	4	1	1	1	1	4	4
3	4	2	3	1	1	2	1	1	1	1	1	3	1	2	3	2	2	5	2	5	5	1	5	3
4	4	3	2	3	2	2	2	1	4	2	4	2	2	4	4	4	2	3	2	4	2	2	3	2
4	3	3	2	1	2	5	1	3	3	1	3	1	1	5	3	3	1	5	1	5	2	2	3	2
4	4	4	1	1	2	5	1	1	2	1	1	1	1	5	4	3	1	3	2	4	1	1	5	4
3	4	2	2	3	3	2	2	1	1	1	1	2	1	4	2	1	3	1	1	2	1	1	5	4
4	4	3	2	2	1	3	2	1	2	1	2	1	1	4	4	3	2	2	2	2	1	1	4	4
4	5	3	2	2	2	5	2	1	2	2	2	1	1	3	4	2	3	2	1	2	1	1	4	3
2	4	3	4	2	3	5	3	2	2	4	2	4	2	3	4	3	2	4	1	1	1	1	3	3
4	4	3	4	2	2	3	3	2	2	3	2	3	3	4	3	2	2	4	4	4	3	2	4	3
3	3	3	3	2	2	4	2	1	1	2	1	2	2	3	4	2	3	1	1	1	1	1	4	3
2	3	3	2	2	2	4	2	2	2	3	3	2	3	4	3	4	2	4	2	4	3	2	2	4
4	3	4	1	2	2	3	2	1	3	2	3	2	1	4	4	5	2	4	2	3	2	2	4	2
3	3	2	1	2	2	5	3	2	4	1	4	1	1	4	4	4	3	4	1	1	1	2	4	2
3	4	4	2	2	1	5	2	1	1	1	1	2	1	4	4	4	2	4	3	3	2	1	5	4
4	4	4	1	1	2	5	1	1	1	1	1	1	1	5	4	4	2	4	3	3	2	1	4	4
3	4	3	2	2	2	4	2	1	1	1	1	1	1	4	4	4	2	2	3	3	2	1	4	2
2	4	4	2	4	2	3	3	1	3	1	2	2	1	3	4	3	3	4	2	2	-999	1	4	4
3	3	2	1	3	1	5	2	1	1	1	1	1	1	3	2	3	3	3	1	2	1	1	5	3
5	5	5	1	1	1	5	1	1	1	1	1	1	1	5	5	5	1	5	3	1	1	1	4	4
3	2	2	2	1	2	4	1	1	4	2	2	1	2	3	4	2	2	4	2	3	1	1	4	2
5	4	3	2	2	1	4	1	1	1	1	3	1	1	4	4	4	1	4	2	4	3	1	4	4
4	4	4	1	1	1	5	1	1	1	1	1	1	1	5	5	5	1	3	1	3	1	1	3	5
3	4	2	2	1	1	4	2	1	1	1	1	1	1	4	4	2	3	5	1	5	1	1	5	3
4	5	4	2	2	1	4	2	1	1	2	1	1	1	5	5	5	2	5	1	4	1	1	5	4
4	5	4	1	1	2	5	1	1	1	2	1	1	1	4	5	4	2	4	1	1	1	1	4	5
4	3	3	2	2	1	4	2	1	2	2	3	1	2	4	3	3	2	5	1	3	3	1	4	3
5	5	5	1	5	2	5	1	5	1	1	1	1	1	5	5	5	1	1	1	1	1	1	5	5
4	4	4	1	1	1	4	1	1	1	1	1	1	1	4	4	3	2	3	2	3	2	1	4	4
4	4	4	2	2	1	5	1	1	1	1	1	1	-999	4	5	4	2	3	2	2	2	1	4	4
5	4	3	2	2	2	4	2	2	3	2	3	2	2	4	4	4	2	4	2	4	2	1	5	4
4	4	3	3	3	2	4	2	2	3	2	2	2	2	4	4	4	3	4	3	2	2	2	4	3
4	2	3	3	2	3	5	2	1	3	3	3	1	2	3	3	3	2	4	1	2	1	1	3	3
4	4	3	2	2	2	5	1	1	1	1	1	1	1	4	4	5	2	4	1	2	1	1	4	4
2	4	3	2	4	1	5	3	1	2	1	3	1	1	4	4	3	3	2	1	4	2	1	5	3
4	4	4	2	3	3	5	2	3	3	4	3	2	2	5	3	4	2	4	3	2	3	3	5	4
4	4	4	2	2	2	5	2	1	1	1	1	1	1	4	4	4	2	4	1	1	1	1	5	4
2	4	3	4	3	2	4	3	1	2	2	2	2	2	3	4	3	3	1	2	2	1	1	5	4
3	4	3	3	3	2	4	2	1	2	2	2	2	2	4	4	3	2	3	3	3	2	1	4	3
3	4	3	2	1	2	4	2	1	2	2	2	2	2	4	4	3	2	4	2	3	3	1	5	3
4	4	4	2	2	1	4	1	1	3	1	3	1	1	5	4	4	1	2	1	2	2	2	4	4
3	4	3	1	1	2	4	1	1	1	1	1	2	1	3	5	2	2	5	2	1	1	1	5	4
3	5	4	2	1	1	5	1	1	1	1	1	1	1	5	5	4	2	3	1	4	1	1	4	5
3	5	3	2	2	3	5	2	3	2	3	4	1	1	3	3	4	2	4	2	3	1	1	5	3
4	5	5	2	2	1	5	1	1	1	1	1	1	1	5	5	2	3	4	2	1	1	1	5	5
3	4	4	3	4	1	4	3	1	2	3	1	4	2	4	4	2	3	2	1	1	1	1	3	4
4	5	5	2	2	3	5	3	1	1	1	1	2	1	5	5	5	1	4	2	3	3	1	5	5
4	5	4	1	3	1	4	1	1	1	1	1	1	1	4	5	5	2	4	1	1	1	1	5	5
4	4	4	2	2	3	4	3	1	1	1	1	2	1	4	4	4	2	1	2	4	2	2	5	3
4	4	4	2	1	1	5	1	1	1	2	3	2	1	5	4	5	1	4	1	4	2	1	4	3
1	2	3	4	5	5	4	5	1	1	2	2	2	1	5	4	4	3	3	5	3	1	1	4	4
4	4	4	1	1	1	4	1	1	1	1	1	1	1	5	5	5	1	5	2	5	4	1	5	4
3	3	2	3	3	3	4	3	1	2	3	2	3	3	3	3	3	3	2	1	2	2	1	4	2
3	4	2	2	3	3	5	2	1	3	2	3	2	2	3	3	3	2	1	1	4	2	1	4	2
2	2	3	2	4	4	3	2	2	1	4	1	3	2	3	3	3	2	4	1	1	1	1	4	4
4	4	3	3	2	1	1	1	1	4	1	3	1	1	5	5	5	2	5	2	2	1	1	5	1
3	4	4	4	3	3	3	3	1	1	1	1	1	1	3	4	3	2	4	1	3	1	1	4	4
2	4	2	3	3	4	3	3	3	5	2	3	2	3	4	3	3	3	2	2	2	1	2	4	2
2	3	2	3	3	3	2	3	2	4	3	4	2	3	3	2	3	3	2	2	2	2	2	3	2
3	2	2	3	3	2	2	2	2	4	2	4	2	2	3	2	2	3	2	3	4	2	3	3	2
2	1	1	4	4	4	1	4	3	5	4	4	2	4	3	2	2	4	4	5	4	5	4	3	1
3	2	2	4	4	4	4	2	3	5	4	3	3	4	3	2	3	4	4	3	2	2	5	3	1
3	2	2	3	2	2	2	2	1	3	2	2	2	2	3	3	3	3	4	4	4	4	2	3	2
3	2	2	3	4	2	2	2	3	4	2	3	2	3	3	2	3	2	3	3	3	3	3	4	2
2	4	4	4	4	3	3	4	1	5	2	4	2	2	4	3	3	2	5	2	4	2	2	3	1
4	2	2	4	3	4	2	3	4	5	3	5	3	4	3	2	2	2	4	3	3	3	4	2	1
2	3	3	2	1	1	2	2	2	4	2	4	2	1	4	3	4	3	2	2	2	2	1	3	2
4	3	2	2	2	1	3	2	2	4	2	4	2	2	4	3	2	2	3	2	2	2	1	3	2
2	3	2	4	5	3	2	2	3	5	2	4	4	5	3	2	2	4	4	5	5	4	3	3	2
2	3	2	4	4	3	2	4	1	3	2	3	2	1	3	3	3	4	4	2	4	2	2	3	2
3	2	2	2	4	2	2	2	2	5	3	5	3	3	3	2	3	2	5	3	3	3	2	4	1
4	2	2	3	4	2	4	3	2	4	2	4	2	4	5	2	2	2	4	4	4	1	2	2	2
1	4	2	4	4	4	3	3	3	2	3	3	2	2	2	3	2	5	3	2	2	2	2	4	2
2	4	2	3	4	2	4	4	2	2	2	2	2	4	2	4	3	3	4	3	3	3	2	3	3
2	4	2	5	5	2	3	4	2	4	4	3	4	3	2	4	4	4	3	3	2	2	2	4	3
2	2	3	2	2	2	2	3	2	2	3	3	2	4	4	3	2	2	2	3	4	4	2	3	2
3	4	3	2	1	2	1	1	3	3	3	4	2	2	3	2	4	3	5	3	4	5	3	4	3
4	5	2	4	4	3	4	3	3	5	2	4	1	1	5	2	1	2	4	3	4	2	2	5	2
3	2	2	4	4	2	4	4	2	2	2	4	2	2	3	3	3	4	3	2	3	2	2	4	3
2	1	1	4	5	3	4	4	2	4	4	5	4	3	1	2	5	4	3	4	5	4	3	5	2
4	3	3	2	3	2	4	2	1	5	1	5	3	1	4	3	2	2	1	3	4	3	1	3	3
2	3	1	4	5	2	2	5	1	4	3	4	4	4	2	2	1	5	3	1	4	1	3	4	2
3	2	3	3	2	2	4	2	1	3	2	3	1	1	4	3	2	2	2	2	1	1	2	3	2
2	4	3	4	4	4	5	4	2	2	2	2	2	2	2	3	3	4	2	3	3	2	1	4	3
2	3	3	3	3	2	4	2	1	3	2	3	2	1	3	3	3	3	1	1	2	1	1	4	2
2	3	2	4	3	4	3	3	2	3	3	3	3	3	2	2	2	3	2	2	2	2	2	3	2
2	3	2	5	4	2	3	4	2	4	3	3	3	4	4	3	2	3	3	2	3	3	2	3	2
4	2	2	3	1	2	2	2	3	4	3	4	4	3	4	3	4	2	4	3	1	4	2	5	2
3	2	3	2	2	2	2	2	1	4	2	3	2	2	3	3	4	2	2	2	2	2	1	4	3
3	4	3	3	3	4	3	3	1	3	3	3	4	4	3	2	3	4	4	3	4	3	3	3	3
1	1	1	4	4	4	2	4	4	3	4	3	4	4	2	2	2	4	2	4	4	2	4	4	2
4	3	3	2	2	2	2	2	2	3	2	2	2	2	4	3	2	2	3	2	2	2	2	3	2
2	1	1	2	2	4	2	3	1	4	1	4	2	1	4	4	4	1	2	3	4	2	1	4	2
3	1	1	4	3	4	2	2	4	5	4	5	3	3	3	2	2	3	4	3	3	2	4	4	1
4	2	2	5	3	4	4	4	2	4	3	4	3	2	3	2	2	3	5	2	4	3	3	4	2
2	3	3	4	4	4	5	4	1	2	2	3	2	1	2	4	3	4	4	2	3	2	1	3	3
3	2	2	3	2	2	2	2	3	4	3	3	2	2	3	3	2	3	4	4	5	3	2	3	2
2	3	2	3	3	2	5	3	3	5	2	4	2	3	3	3	3	3	2	2	2	2	2	3	2
2	1	2	4	4	4	4	5	2	5	4	5	4	5	2	2	2	4	5	5	5	5	4	1	2
3	3	3	3	2	3	4	3	2	3	2	3	2	2	3	3	3	3	4	3	2	2	2	3	2
2	3	3	3	4	4	3	3	2	3	3	4	3	3	3	3	3	3	5	3	4	3	3	3	3
2	4	2	4	5	2	2	4	1	1	2	2	2	1	4	4	3	4	4	4	5	4	2	4	3
4	4	3	2	2	2	3	2	2	4	4	4	2	1	4	4	4	2	4	2	1	3	2	4	2
4	4	2	2	3	2	3	2	2	4	2	4	3	2	4	2	4	2	4	3	3	2	2	4	1
3	4	3	4	3	2	3	2	1	4	1	3	2	3	3	4	4	2	3	1	2	2	1	4	2
3	4	2	3	3	4	4	3	2	3	3	4	3	3	3	3	1	3	4	4	4	3	2	4	2
3	3	2	3	2	1	3	1	1	4	2	3	1	1	3	3	2	2	4	2	3	4	2	3	3
2	2	2	4	4	2	3	4	2	2	2	2	2	2	2	3	2	3	4	3	3	1	1	5	2
3	2	2	2	3	2	4	2	3	3	2	3	2	2	4	3	2	2	3	2	4	3	2	4	2
1	4	3	4	4	2	4	4	2	1	2	1	2	2	3	4	1	4	4	1	1	1	1	5	4
2	4	3	3	3	2	3	3	2	3	2	2	2	2	2	3	2	4	3	1	2	2	2	4	2
4	3	3	3	2	2	3	2	1	4	2	4	2	2	4	3	5	3	4	4	5	4	1	4	2
3	2	2	3	2	2	4	3	2	3	3	2	2	3	4	3	4	2	4	2	1	2	2	4	2
4	2	2	2	1	4	4	2	3	5	2	4	2	2	4	3	3	2	4	1	2	2	2	4	2
4	3	3	2	2	2	2	2	2	4	2	4	2	2	4	3	3	2	4	2	3	3	2	2	2
2	2	2	3	2	3	4	2	1	4	4	3	3	3	3	3	2	2	4	4	3	4	3	4	2
3	3	2	4	3	4	2	3	3	4	3	4	3	3	3	2	2	3	3	4	3	2	2	2	2
4	4	2	2	2	2	1	1	1	5	3	4	2	2	3	2	2	2	4	3	1	1	2	4	1
4	4	2	4	3	3	1	2	3	3	4	3	4	4	4	2	3	2	2	3	1	2	3	4	2
2	3	3	3	3	2	3	2	1	3	2	2	2	2	3	3	3	3	2	2	2	2	2	4	3
3	2	2	4	4	2	4	4	2	2	1	3	2	2	3	3	1	4	2	2	1	1	1	3	3
3	2	2	2	2	2	3	2	1	4	2	4	2	2	4	3	3	3	2	2	2	1	2	3	2
2	1	1	5	4	5	2	5	5	4	5	2	5	5	2	1	1	5	3	4	4	3	5	4	2
3	4	4	3	2	2	2	3	3	4	3	4	2	2	3	3	3	3	4	3	3	2	2	4	4
2	5	2	4	4	4	1	2	4	4	4	4	2	4	2	2	2	4	4	4	5	4	3	4	3
3	3	3	3	3	3	3	3	3	3	3	3	3	3	3	3	3	3	3	3	3	3	3	3	3
1	-999	1	5	5	5	1	5	2	2	5	2	5	5	3	4	1	5	4	4	1	1	3	5	3
3	4	2	3	2	4	1	2	4	4	4	3	4	5	2	2	2	3	2	3	1	1	4	2	2
2	3	2	2	4	4	5	3	5	3	3	3	2	2	1	3	2	5	3	3	3	2	2	4	3
1	3	2	5	4	4	3	4	3	3	4	2	4	4	3	3	1	4	3	3	3	2	3	3	3
3	2	2	3	2	2	2	3	4	3	2	3	3	2	3	2	2	2	4	4	4	4	3	4	2
3	5	3	2	3	4	5	3	2	4	4	2	4	4	5	3	3	4	2	3	4	1	1	5	4
4	2	1	3	2	2	4	2	2	3	3	3	3	4	3	3	1	2	4	1	1	2	2	3	3
1	2	2	2	4	5	3	3	4	2	2	3	5	2	2	3	3	3	3	3	2	3	3	3	3
3	4	3	2	1	4	4	3	4	2	4	2	4	4	3	2	2	3	2	2	4	2	2	3	4
4	4	3	4	2	3	5	2	4	3	4	3	3	3	2	2	2	2	4	3	2	2	2	4	3
3	3	4	4	4	3	5	3	2	2	3	3	4	4	3	3	1	3	4	3	2	2	2	3	4
2	2	2	4	3	3	3	4	4	4	2	3	2	2	3	2	2	3	2	3	2	2	4	3	2
3	4	3	4	4	4	3	3	2	2	2	2	3	3	3	3	2	3	5	2	2	2	1	4	3
1	4	1	5	5	4	4	4	4	4	4	2	4	4	2	2	2	5	1	5	2	1	5	1	1
2	4	3	4	4	4	2	4	2	2	3	3	4	4	3	3	2	5	4	4	5	2	1	5	2
2	3	3	4	5	4	3	3	2	2	4	3	2	2	2	3	3	3	2	2	2	2	1	3	2
3	4	3	3	2	3	4	2	3	2	2	2	3	2	3	3	2	3	2	1	1	1	2	3	3
2	4	3	4	3	1	3	3	1	1	2	1	2	2	2	2	1	3	2	2	1	1	2	4	2
3	3	3	3	3	3	3	3	3	3	3	3	3	3	3	3	3	3	3	3	1	1	3	3	3
4	3	3	4	4	3	3	4	2	4	3	3	4	2	4	2	2	4	4	3	3	3	2	3	2
2	3	2	3	3	2	4	3	1	2	2	2	2	2	4	3	2	3	2	1	3	2	2	3	3
3	3	4	3	2	3	3	2	3	2	2	2	2	2	4	3	3	2	3	2	2	2	1	4	3
1	2	2	4	4	4	4	4	2	2	4	2	4	2	3	3	2	4	4	4	4	2	4	4	4
2	1	3	4	3	5	4	2	4	1	4	2	3	4	4	2	2	3	2	3	3	2	3	2	5
1	2	1	5	4	5	5	5	2	4	5	4	4	5	2	3	2	4	4	4	4	3	2	3	4
2	3	2	3	1	3	3	3	3	2	4	3	3	3	4	2	2	3	4	2	4	2	2	4	2
2	1	2	4	4	3	5	4	3	1	4	1	4	4	3	2	1	4	1	2	1	1	3	3	3
2	2	2	4	3	4	2	3	3	4	3	4	4	3	2	2	3	3	4	2	1	1	4	2	2
4	4	3	2	2	4	3	2	3	1	4	1	2	2	4	3	2	2	1	1	5	1	2	4	3
3	3	2	4	1	2	3	2	4	1	3	3	2	2	4	2	2	2	4	2	2	2	3	3	3
2	1	2	5	2	4	5	4	1	4	4	4	5	2	5	4	5	4	5	2	4	2	1	4	1
2	3	2	4	2	4	5	4	3	3	2	2	4	4	3	3	1	3	1	1	1	1	4	3	1
3	3	3	4	3	3	5	3	3	2	2	3	2	2	3	3	3	2	4	1	3	1	2	3	4
3	3	3	2	2	5	4	2	2	5	2	2	2	2	4	3	2	2	2	2	2	1	2	3	3
4	4	4	4	4	4	3	4	4	4	4	4	3	3	3	4	4	3	3	4	4	3	4	4	3
3	4	3	4	4	3	3	3	2	2	2	2	2	2	3	3	4	3	3	2	2	1	2	4	3
4	3	2	2	2	2	3	3	2	4	3	4	2	2	3	2	2	2	4	2	1	2	2	3	2
3	4	3	3	2	3	4	3	2	2	2	2	2	2	2	3	2	3	5	3	4	3	3	4	3
2	3	3	4	4	3	2	4	3	3	4	2	3	4	3	2	2	4	3	4	3	2	3	4	2
4	2	2	2	1	2	3	2	3	3	1	4	2	2	4	3	3	2	1	1	2	1	3	2	3
4	3	3	2	2	3	2	2	3	3	4	3	3	2	4	3	2	2	4	4	4	3	2	3	2
3	4	3	2	3	3	4	2	3	4	3	3	2	2	3	3	2	2	4	4	5	2	2	3	4
2	2	2	3	-999	3	2	3	3	3	2	3	3	3	3	2	2	4	3	3	3	2	3	3	3
3	4	2	2	2	2	3	1	1	2	2	3	2	1	3	3	4	4	3	3	4	2	2	4	4
4	2	2	3	1	3	2	2	3	3	4	2	2	3	4	2	3	2	4	3	4	4	3	3	2
1	4	4	5	5	5	5	5	5	5	5	3	3	5	1	2	1	5	5	3	1	1	1	5	3
2	4	1	5	3	4	4	3	5	2	5	2	3	5	5	1	2	3	1	5	3	2	5	1	4
1	5	3	1	5	2	4	4	2	4	3	4	4	5	3	3	2	5	4	1	5	5	2	2	3
3	3	4	3	4	3	3	4	1	3	4	3	3	3	4	4	4	3	5	5	3	3	1	4	4
3	3	3	3	3	3	4	3	2	2	3	2	2	2	3	3	3	2	4	3	4	4	2	3	3
5	4	2	4	1	2	1	2	3	1	4	2	2	4	5	4	3	1	2	1	4	2	3	4	4
4	3	4	2	1	2	4	1	2	3	1	2	2	2	4	3	3	2	1	1	1	1	1	4	4
-999	-999	-999	-999	-999	-999	-999	-999	-999	-999	-999	-999	-999	-999	-999	-999	-999	-999	-999	-999	-999	-999	-999	-999	-999
4	3	2	2	1	3	3	2	2	4	2	3	1	1	4	3	4	3	2	1	1	2	2	4	3
5	5	5	1	1	1	4	2	1	2	2	2	2	1	4	5	4	2	5	3	2	2	1	5	4
4	4	3	2	1	2	5	1	1	2	2	1	3	1	4	3	1	2	4	3	5	3	1	4	4
2	2	2	3	2	2	1	1	3	4	2	4	3	1	4	2	2	2	1	4	1	2	3	4	1
1	1	2	5	5	3	1	5	4	4	4	4	4	4	5	1	1	5	1	1	2	1	3	5	1
2	2	4	4	3	4	2	4	5	4	4	4	3	4	1	2	1	4	4	5	5	4	5	2	1
4	1	2	2	1	2	2	1	-999	-999	3	5	2	1	3	2	2	2	5	5	4	3	1	3	1
2	1	1	3	1	2	3	3	3	4	4	4	3	4	3	2	3	3	3	1	2	1	3	4	1
3	3	2	2	2	2	2	2	2	5	2	4	2	3	3	2	2	3	4	2	4	4	2	3	1
4	4	2	2	1	1	4	1	1	4	1	4	1	2	4	3	3	2	5	4	5	5	1	4	2
2	4	2	2	3	4	4	4	2	5	4	4	3	2	2	4	2	4	4	2	2	4	2	2	1
1	1	1	3	3	3	1	2	3	5	4	5	4	3	3	1	3	2	4	1	2	1	2	3	1
2	3	1	5	3	4	2	3	2	5	4	4	4	4	2	2	3	5	5	5	5	5	3	3	2
3	3	3	3	1	3	4	3	3	3	3	3	3	3	5	3	2	2	5	5	5	3	4	3	4
3	3	3	4	2	2	4	3	4	1	4	2	4	3	3	4	2	4	1	2	2	1	2	4	4
3	3	1	4	3	3	4	3	2	1	4	2	3	4	4	3	1	3	1	1	3	2	2	4	3
4	2	3	4	3	4	2	3	4	5	3	5	2	4	4	3	3	5	5	4	5	4	2	5	3
3	3	3	4	3	4	4	3	2	2	3	2	3	3	3	3	3	2	2	2	2	3	2	3	4
2	3	3	4	3	4	5	4	3	1	4	3	5	5	5	2	2	4	3	1	1	1	1	4	4
2	1	1	4	2	5	5	4	5	1	5	1	5	5	4	1	1	2	5	3	5	2	5	1	5
3	2	2	5	3	5	2	5	4	2	4	2	4	3	-999	2	1	4	2	2	3	2	4	4	2
2	3	3	3	3	3	2	3	3	1	3	1	2	3	3	3	2	3	1	2	4	3	1	2	3
2	3	3	3	2	3	4	2	2	-999	2	3	2	3	3	3	2	3	3	4	4	3	2	2	3
3	2	2	4	1	3	5	2	2	1	5	4	4	2	3	2	1	1	1	1	1	1	1	3	4
4	2	3	4	1	4	5	1	2	1	4	1	3	2	4	2	3	1	1	1	3	1	2	2	5
4	3	3	2	1	2	3	1	2	2	2	3	2	1	4	2	4	2	4	2	2	2	4	4	3
2	2	2	4	4	4	4	4	4	3	4	3	5	4	2	2	1	4	3	2	2	2	4	2	3
1	1	2	5	3	5	1	5	5	3	5	4	5	5	2	1	5	5	5	5	5	3	5	5	3
