# Supplementary material for: All Happy Emotions Are Alike but Every Unhappy Emotion Is Unhappy in Its Own Way: A Network Perspective to Academic Emotions
Source: Front Psychol. 2020 Apr 30;11:742. doi: 10.3389/fpsyg.2020.00742 (PMC7203500; doi:10.3389/fpsyg.2020.00742)
Supplement: Supplementary file 2 [file Table_1.XLSX]

## Sheet: cor_table
Web Table 1. Means, standard deviations and polychoric correlation for the emotion items
Variable	M	SD	e1	e2	e3	e4	e5	e6	e7	e8	e9	e10	e11	e12	e13	e14	e15	e16	e17	e18	e19	e20	e21	e22	e23	e24
e1	2.95798	0.971275
e2	3.21097	1.03631	0.403861
e3	2.72269	0.908696	0.494247	0.666173
e4	2.93277	1.09645	-0.519288	-0.385413	-0.419796
e5	2.62447	1.13417	-0.597027	-0.13524	-0.246129	0.551009
e6	2.62185	1.11372	-0.5019	-0.397351	-0.3728	0.613824	0.432235
e7	3.43038	1.14259	0.180809	0.322163	0.414569	-0.262605	-0.13187	-0.113165
e8	2.55042	1.05721	-0.674793	-0.363828	-0.362232	0.698778	0.696264	0.597287	-0.135254
e9	2.08439	1.09373	-0.285443	-0.380152	-0.368817	0.457599	0.224415	0.612591	-0.256695	0.429178
e10	2.72881	1.27937	-0.200781	-0.349253	-0.436326	0.257378	0.271695	0.281565	-0.408811	0.25598	0.310088
e11	2.5042	1.13535	-0.409452	-0.404983	-0.448893	0.671964	0.342075	0.707674	-0.239249	0.535279	0.634623	0.313824
e12	2.66245	1.12558	-0.120039	-0.461002	-0.445915	0.234465	0.178664	0.205905	-0.390257	0.257927	0.379361	0.805081	0.340351
e13	2.35294	1.06012	-0.499241	-0.470438	-0.456133	0.629392	0.388455	0.648542	-0.263714	0.633566	0.567854	0.267699	0.77163	0.343039
e14	2.25738	1.1884	-0.458997	-0.43317	-0.523239	0.642049	0.418769	0.622763	-0.285908	0.619073	0.673755	0.382682	0.780487	0.380086	0.804707
e15	3.43882	0.902827	0.585918	0.291319	0.415192	-0.445825	-0.464596	-0.435954	0.228687	-0.460163	-0.309446	-0.276686	-0.404145	-0.218509	-0.405846	-0.406147
e16	3.11345	0.936681	0.39214	0.633855	0.657582	-0.497337	-0.2507	-0.512719	0.422365	-0.387868	-0.662924	-0.453964	-0.588653	-0.516214	-0.606449	-0.678717	0.430063
e17	2.82773	1.10224	0.396021	0.327171	0.449887	-0.423296	-0.251646	-0.3421	0.142169	-0.391477	-0.405701	-0.152061	-0.384119	-0.114871	-0.467371	-0.49544	0.403089	0.567521
e18	2.71008	0.991516	-0.696046	-0.247452	-0.408726	0.551241	0.662781	0.417473	-0.232727	0.728998	0.337765	0.276074	0.434484	0.225846	0.531667	0.534491	-0.584833	-0.379616	-0.422913
e19	3.2437	1.22193	0.141242	0.0812455	0.107234	-0.0309411	-0.111376	-0.0545521	-0.0444272	-0.0517695	-0.0825473	0.208375	0.0206664	0.219036	-0.0660847	-0.0063506	0.0303962	0.0855816	0.194063	-0.07381
e20	2.34874	1.14379	-0.220005	-0.250335	-0.227397	0.369586	0.269476	0.35575	-0.332125	0.324484	0.375986	0.393829	0.406107	0.375943	0.409914	0.434486	-0.228742	-0.339002	-0.135135	0.332168	0.313489
e21	2.7395	1.28255	-0.0549143	-0.105111	-0.173906	0.0748213	0.0323469	0.113218	-0.125915	0.102898	0.0952244	0.15758	0.116938	0.253882	0.115085	0.199988	0.0168447	-0.172975	-0.0435689	0.111928	0.331978	0.48449
e22	2.09705	1.04307	-0.0307928	-0.172801	-0.175305	0.121271	0.0686338	0.0830694	-0.300295	0.0974141	0.150224	0.373307	0.223777	0.421957	0.228643	0.286504	-0.183212	-0.238479	-0.0110906	0.133067	0.448182	0.577799	0.635744
e23	1.92857	1.04697	-0.338603	-0.51048	-0.569968	0.510253	0.265639	0.579604	-0.41424	0.461291	0.743458	0.437275	0.642023	0.418234	0.617147	0.678727	-0.352941	-0.708561	-0.373005	0.393855	-0.00461714	0.512318	0.242352	0.331848
e24	3.68067	0.913405	0.220551	0.380686	0.297808	-0.20196	-0.0555707	-0.303522	0.0909969	-0.190501	-0.328912	-0.270166	-0.301409	-0.270887	-0.322452	-0.428152	0.235915	0.443083	0.315904	-0.0682358	0.141579	-0.156811	-0.0771677	-0.202721	-0.462965
e25	2.83613	1.0242	0.245327	0.463584	0.556953	-0.280645	-0.181354	-0.125621	0.53381	-0.247454	-0.215411	-0.693056	-0.214349	-0.646976	-0.257222	-0.289	0.328327	0.510576	0.242033	-0.285059	-0.0665285	-0.259007	-0.0732302	-0.276371	-0.354412	0.201904
